# Supplementary material for: Salivary NETosis-Related and Oxidative Stress Biomarkers Define a Conventional Cigarette Smoking-Associated Inflammatory Phenotype in Periodontitis: A Cross-Sectional Observational Study
Source: Biomedicines. 2026 Jun 2;14(6):1272. doi: 10.3390/biomedicines14061272 (PMC13297503; doi:10.3390/biomedicines14061272)
Supplement: Supplementary file 1 [file biomedicines-14-01272-s001.zip]

Archive with 1 entries (1 files):
- biomedicines-4335466-supplementary.pdf
